# Supplementary material for: Template-Free Preparation of α-Ni(OH)2 Nanosphere as High-Performance Electrode Material for Advanced Supercapacitor
Source: Nanomaterials (Basel). 2022 Jun 28;12(13):2216. doi: 10.3390/nano12132216 (PMC9267997; doi:10.3390/nano12132216)
Supplement: Supplementary file 1 [file nanomaterials-12-02216-s001.zip]

Archive with 1 entries (1 files):
- nanomaterials-1766599-supplementary.pdf
